# Supplementary material for: Green Routes: Exploring Protein-Based Virus-like Nanoparticle Transport and Immune Activation in Nicotiana benthamiana for Biotechnological Applications
Source: Vaccines (Basel). 2024 Jul 23;12(8):831. doi: 10.3390/vaccines12080831 (PMC11358932; doi:10.3390/vaccines12080831)
Supplement: Supplementary file 1 [file vaccines-12-00831-s001.zip]

Archive with 6 entries (6 files):
- Supplementary Video 1, Buffer Only.mp4
- Supplementary Video 2, Control, Untreated.mp4
- Supplementary Video 3, VLP No-Lable wet.mp4
- Supplementary Video 4, VLP-AF488 Wet.mp4
- Supplementary Video 5, VLP-AF488 no-Wet.mp4
- vaccines-3082884-supplementary figure and table.pdf
